# Supplementary material for: Enhancing for Bagasse Enzymolysis via Intercrystalline Swelling of Cellulose Combined with Hydrolysis and Oxidation
Source: Polymers (Basel). 2022 Aug 30;14(17):3587. doi: 10.3390/polym14173587 (PMC9460872; doi:10.3390/polym14173587)
Supplement: Supplementary file 1 [file polymers-14-03587-s001.zip]

Archive with 1 entries (1 files):
- polymers-1878163-supplementary.pdf
